# Supplementary material for: Identification of immune-mediated aging genes associated with cervical spondylosis through single-cell eQTL Mendelian randomization
Source: Front Immunol. 2026 Feb 18;17:1766215. doi: 10.3389/fimmu.2026.1766215 (PMC12956539; doi:10.3389/fimmu.2026.1766215)
Supplement: Supplementary file 2 [file Table1.xlsx]

## Sheet: Table S1
Table S1: immune-mediated aging genes
AHR
AKTIP
ARID3A
ARID4B
ATF6
ATG12
ATG16L1
ATM
ATP6V0A2
ATRAID
ATXN10
BCL11B
BECN1
BIRC5
BLK
BLVRA
BMPR2
BRD7
CAPNS1
CBX5
CD28
CD82
CDK1
CDK5R1
CDK6
CHEK2
CHUK
CKB
CLPP
CNOT6
CNOT6L
CTNNB1
CTSB
CUX1
DNMT1
DYRK1A
EGR2
EHMT2
ENDOG
ETS1
EZH2
FBXO4
FDPS
FGFR1
FOXP1
GADD45G
GAPDH
GMPS
GRK4
HAUS4
HDAC4
HDAC7
HELLS
HMGB1
HMGCR
HOPX
HS2ST1
HSP90AA1
HSP90AB1
HSPA1A
IGFBP7
ILK
IMMT
IRAK4
IRF1
IRF7
ITPR2
ITSN2
JAK2
LATS1
LATS2
LGALS3
LIN52
LPAR3
MAD1L1
MAGOHB
MAP2K1
MAP2K2
MAP4K1
MAPKAPK5
MDC1
MDH1
MEF2A
MIF
MORC3
MTDH
MVP
MYC
NEK9
NF2
NUTF2
OGG1
OPA1
PARK7
PAX8
PBRM1
PDPK1
PHGDH
PIK3CA
PINX1
PMVK
POU5F1
PRKD2
PRMT6
PTPN1
PURB
RAD21
RAD51C
RB1
RBBP4
RBM39
RPL11
RRAS2
RRM1
RTN4
S100A6
SIRT6
SKP2
SMAD2
SMAD3
SMARCA2
SMARCD1
SOD1
SOD2
SORBS2
SOX4
SPAG9
SPHK1
SPOP
STK4
SUMO3
TACC3
TGFBR2
TLR3
TMEM9B
TOPBP1
TP53I3
TP53INP1
TSC22D1
TYK2
UBE2I
UBE2V1
UBE3A
XPC
YBX1
YEATS4
YWHAB
YWHAZ
ZCCHC10
ZEB1

## Sheet: Table S2
Table S2: MR results in this study
	nsnp	method	b	se	or	or_lci95	or_uci95	pvalue
AHR_cd8et_eqtl_table	6	Inverse variance weighted	0.00263511	0.000786253	1.00264	1.00109	1.00418	0.000803798
AHR_nk_eqtl_table	2	Inverse variance weighted	0.00517582	0.00161722	1.00519	1.00201	1.00838	0.00137219
ATF6_dc_eqtl_table	2	Inverse variance weighted	0.00461891	0.00150704	1.00463	1.00167	1.0076	0.00217755
ATG12_cd8et_eqtl_table	4	Inverse variance weighted	0.00410317	0.00120186	1.00411	1.00175	1.00648	0.000640116
ATM_cd4nc_eqtl_table	32	Weighted median	-0.000988397	0.000318559	0.999012	0.998389	0.999636	0.00191756
ATM_cd4nc_eqtl_table	32	Inverse variance weighted	-0.00107708	0.00021715	0.998924	0.998498	0.999349	7.04766e-07
ATM_cd8et_eqtl_table	12	Inverse variance weighted	0.00137779	0.000456329	1.00138	1.00048	1.00227	0.0025337
ATM_cd8nc_eqtl_table	16	Weighted median	-0.00154004	0.000473242	0.998461	0.997535	0.999388	0.00113696
ATM_cd8nc_eqtl_table	16	Inverse variance weighted	-0.00180727	0.000345992	0.998194	0.997518	0.998872	1.75612e-07
ATM_nk_eqtl_table	11	Inverse variance weighted	0.0013647	0.000386322	1.00137	1.00061	1.00212	0.000411581
ATP6V0A2_cd8nc_eqtl_table	2	Inverse variance weighted	-0.00348861	0.00112879	0.996517	0.994315	0.998725	0.00199773
BECN1_cd8et_eqtl_table	3	Inverse variance weighted	0.00457777	0.00143471	1.00459	1.00177	1.00742	0.00141914
BLK_bin_eqtl_table	58	Weighted median	-0.00129097	0.00025267	0.99871	0.998215	0.999205	3.23292e-07
BLK_bin_eqtl_table	58	Inverse variance weighted	-0.00120914	0.000172037	0.998792	0.998455	0.999128	2.08958e-12
BLK_bin_eqtl_table	58	Simple mode	-0.00166163	0.000505984	0.99834	0.99735	0.99933	0.0017527
BLK_bin_eqtl_table	58	Weighted mode	-0.00137986	0.000403029	0.998621	0.997833	0.99941	0.00115041
BLK_bmem_eqtl_table	98	Weighted median	-0.000996026	0.000189407	0.999004	0.998634	0.999375	1.45112e-07
BLK_bmem_eqtl_table	98	Inverse variance weighted	-0.00101572	0.000128291	0.998985	0.998734	0.999236	2.42751e-15
BLK_bmem_eqtl_table	98	Simple mode	-0.0011483	0.000354681	0.998852	0.998158	0.999547	0.00165054
BLK_bmem_eqtl_table	98	Weighted mode	-0.000984568	0.000281418	0.999016	0.998465	0.999567	0.000707825
BLK_cd4nc_eqtl_table	41	Weighted median	-0.00118311	0.000288114	0.998818	0.998254	0.999382	4.01907e-05
BLK_cd4nc_eqtl_table	41	Inverse variance weighted	-0.00108858	0.000211877	0.998912	0.998497	0.999327	2.77949e-07
BLK_cd8s100b_eqtl_table	12	Inverse variance weighted	-0.00173688	0.000461574	0.998265	0.997362	0.999168	0.000167921
BLK_plasma_eqtl_table	16	Inverse variance weighted	-0.00134029	0.000406131	0.998661	0.997866	0.999456	0.000966316
CBX5_nkr_eqtl_table	5	Inverse variance weighted	-0.0045174	0.000961239	0.995493	0.993619	0.99737	2.6072e-06
CDK5R1_cd4nc_eqtl_table	12	Inverse variance weighted	-0.001092	0.00032012	0.998909	0.998282	0.999536	0.00064676
CHEK2_nk_eqtl_table	10	Weighted median	0.00279733	0.000816361	1.0028	1.0012	1.00441	0.000611215
CHEK2_nk_eqtl_table	10	Inverse variance weighted	0.00266501	0.000616801	1.00267	1.00146	1.00388	1.55536e-05
CKB_cd8et_eqtl_table	8	Weighted median	0.00187241	0.000608554	1.00187	1.00068	1.00307	0.00209227
CKB_cd8et_eqtl_table	8	Inverse variance weighted	0.00170754	0.000484564	1.00171	1.00076	1.00266	0.000425284
CREG1_cd8s100b_eqtl_table	1	Wald ratio	-0.00666176	0.00215254	0.99336	0.989178	0.99756	0.00196918
CTSB_cd4sox4_eqtl_table	13	Inverse variance weighted	-0.00165152	0.000463559	0.99835	0.997443	0.999257	0.000367075
DNMT1_cd4nc_eqtl_table	14	Inverse variance weighted	-0.00117058	0.000373459	0.99883	0.998099	0.999561	0.00172191
EHMT2_plasma_eqtl_table	117	Inverse variance weighted	0.000438364	0.000131038	1.00044	1.00018	1.0007	0.000821896
FBXO4_cd4et_eqtl_table	7	Inverse variance weighted	0.00240855	0.000796997	1.00241	1.00085	1.00398	0.00251085
FDPS_plasma_eqtl_table	4	Inverse variance weighted	-0.00387326	0.00110829	0.996134	0.993973	0.9983	0.000474399
FGFR1_cd8nc_eqtl_table	5	Inverse variance weighted	-0.00320492	0.000964259	0.9968	0.994918	0.998686	0.000888269
GRK4_nk_eqtl_table	6	Inverse variance weighted	0.00176744	0.000588907	1.00177	1.00061	1.00293	0.00268894
HELLS_bin_eqtl_table	15	Inverse variance weighted	0.00177307	0.00046307	1.00177	1.00087	1.00268	0.000128697
HELLS_cd4nc_eqtl_table	49	Inverse variance weighted	0.000579149	0.000156766	1.00058	1.00027	1.00089	0.000220458
HELLS_cd8et_eqtl_table	41	Inverse variance weighted	0.000838907	0.000199575	1.00084	1.00045	1.00123	2.62866e-05
HELLS_nk_eqtl_table	19	Inverse variance weighted	0.0013467	0.000320057	1.00135	1.00072	1.00198	2.57978e-05
HSP90AB1_cd4et_eqtl_table	3	Inverse variance weighted	0.00413658	0.00134336	1.00415	1.0015	1.00679	0.00207502
IMMT_cd4nc_eqtl_table	17	Inverse variance weighted	0.000976914	0.000283679	1.00098	1.00042	1.00153	0.000573752
IMMT_cd8et_eqtl_table	3	Inverse variance weighted	0.00327301	0.0010741	1.00328	1.00117	1.00539	0.00230982
IMMT_cd8nc_eqtl_table	6	Inverse variance weighted	0.00159213	0.000522904	1.00159	1.00057	1.00262	0.00232842
IRAK4_plasma_eqtl_table	4	Inverse variance weighted	-0.00298056	0.000958176	0.997024	0.995153	0.998898	0.00186669
IRF1_cd4nc_eqtl_table	9	Inverse variance weighted	0.00185218	0.000513182	1.00185	1.00085	1.00286	0.000307138
IRF1_cd8et_eqtl_table	15	Weighted median	0.00189937	0.000589611	1.0019	1.00074	1.00306	0.00127567
IRF1_cd8et_eqtl_table	15	Inverse variance weighted	0.00184762	0.00043818	1.00185	1.00099	1.00271	2.48048e-05
IRF1_nk_eqtl_table	12	Weighted median	0.00187644	0.000624597	1.00188	1.00065	1.00311	0.00266248
IRF1_nk_eqtl_table	12	Inverse variance weighted	0.00162551	0.000472013	1.00163	1.0007	1.00255	0.000573622
ITPK1_dc_eqtl_table	1	Wald ratio	0.00536839	0.00162286	1.00538	1.00219	1.00859	0.000939705
ITPR2_cd4sox4_eqtl_table	11	Inverse variance weighted	0.00300567	0.000647952	1.00301	1.00174	1.00428	3.50563e-06
KDM2B_mononc_eqtl_table	1	Wald ratio	-0.00873277	0.0026512	0.991305	0.986167	0.99647	0.000988101
LGALS3_cd4et_eqtl_table	18	Inverse variance weighted	-0.00132678	0.000281967	0.998674	0.998122	0.999226	2.53295e-06
LGALS3_cd4nc_eqtl_table	22	Weighted median	-0.00149469	0.000327733	0.998506	0.997865	0.999148	5.09839e-06
LGALS3_cd4nc_eqtl_table	22	Inverse variance weighted	-0.00155653	0.000261338	0.998445	0.997933	0.998956	2.58512e-09
LGALS3_cd4nc_eqtl_table	22	Simple mode	-0.00156387	0.000436867	0.998437	0.997583	0.999293	0.00176622
LGALS3_cd4nc_eqtl_table	22	Weighted mode	-0.00150485	0.000332321	0.998496	0.997846	0.999147	0.000183778
LGALS3_cd8et_eqtl_table	15	Weighted median	-0.00258951	0.000584684	0.997414	0.996271	0.998558	9.47162e-06
LGALS3_cd8et_eqtl_table	15	Inverse variance weighted	-0.00224338	0.000395726	0.997759	0.996986	0.998533	1.43601e-08
LGALS3_cd8nc_eqtl_table	21	Weighted median	-0.00211008	0.000423649	0.997892	0.997064	0.998721	6.33461e-07
LGALS3_cd8nc_eqtl_table	21	Inverse variance weighted	-0.00181146	0.00028953	0.99819	0.997624	0.998757	3.93622e-10
LGALS3_cd8nc_eqtl_table	21	Weighted mode	-0.0021812	0.000568749	0.997821	0.996709	0.998934	0.00103425
LGALS3_plasma_eqtl_table	5	Inverse variance weighted	-0.00323175	0.00084714	0.996773	0.99512	0.99843	0.000136239
LIN52_cd4nc_eqtl_table	15	Inverse variance weighted	0.00112526	0.000354853	1.00113	1.00043	1.00182	0.00151891
LIN52_cd8et_eqtl_table	22	Inverse variance weighted	0.00122518	0.000326366	1.00123	1.00059	1.00187	0.000174023
MAD1L1_bin_eqtl_table	6	Inverse variance weighted	0.00230874	0.000587203	1.00231	1.00116	1.00347	8.43275e-05
MAD1L1_cd8et_eqtl_table	13	Inverse variance weighted	0.00108699	0.00036241	1.00109	1.00038	1.0018	0.00270578
MAD1L1_cd8nc_eqtl_table	6	Weighted median	0.00288621	0.00086351	1.00289	1.00119	1.00459	0.000830506
MAD1L1_cd8s100b_eqtl_table	5	Weighted median	0.00352377	0.00106558	1.00353	1.00144	1.00563	0.000943347
MAD1L1_mononc_eqtl_table	13	Weighted median	0.00162692	0.000503353	1.00163	1.00064	1.00262	0.00122855
MAD1L1_mononc_eqtl_table	13	Inverse variance weighted	0.00132108	0.000382517	1.00132	1.00057	1.00207	0.000553067
MAD1L1_nk_eqtl_table	12	Weighted median	0.00149443	0.000487466	1.0015	1.00054	1.00245	0.0021715
MAD1L1_nk_eqtl_table	12	Inverse variance weighted	0.00121014	0.000338057	1.00121	1.00055	1.00187	0.000344008
MAGOHB_plasma_eqtl_table	3	Inverse variance weighted	0.0034004	0.00101213	1.00341	1.00142	1.0054	0.000780444
MAPKAPK5_cd4et_eqtl_table	3	Inverse variance weighted	0.00582747	0.00191429	1.00584	1.00208	1.00963	0.00233305
MDC1_cd8s100b_eqtl_table	25	Inverse variance weighted	-0.0011823	0.000385763	0.998818	0.998063	0.999574	0.00217786
MDH1_cd4nc_eqtl_table	28	Inverse variance weighted	-0.00104904	0.000253575	0.998952	0.998455	0.999448	3.51899e-05
MDH1_cd8et_eqtl_table	13	Inverse variance weighted	-0.00161118	0.000397959	0.99839	0.997612	0.999169	5.15204e-05
MDH1_cd8nc_eqtl_table	15	Inverse variance weighted	-0.00137567	0.000367048	0.998625	0.997907	0.999344	0.000178299
MIF_cd8et_eqtl_table	10	Inverse variance weighted	-0.00134752	0.000397179	0.998653	0.997876	0.999431	0.000692026
MIF_dc_eqtl_table	5	Inverse variance weighted	-0.00254579	0.000668111	0.997457	0.996152	0.998764	0.000138724
MIF_monoc_eqtl_table	10	Inverse variance weighted	-0.00143684	0.00042749	0.998564	0.997728	0.999401	0.000776292
MIF_mononc_eqtl_table	5	Inverse variance weighted	-0.00191081	0.000609043	0.998091	0.9969	0.999283	0.00170458
MIF_nkr_eqtl_table	7	Inverse variance weighted	-0.00188605	0.000555871	0.998116	0.997029	0.999204	0.000691386
NEK9_monoc_eqtl_table	3	Inverse variance weighted	-0.00299025	0.000833922	0.997014	0.995386	0.998645	0.00033608
NRSN2_cd8nc_eqtl_table	1	Wald ratio	0.00638319	0.00192361	1.0064	1.00262	1.01021	0.000905525
NUTF2_cd4et_eqtl_table	10	Inverse variance weighted	0.0020183	0.000652507	1.00202	1.00074	1.0033	0.00198048
OGG1_plasma_eqtl_table	10	Inverse variance weighted	0.00198786	0.000594349	1.00199	1.00082	1.00316	0.000824031
PARK7_nk_eqtl_table	24	Inverse variance weighted	0.000878031	0.00028176	1.00088	1.00033	1.00143	0.00183173
PAX8_cd4nc_eqtl_table	16	Weighted median	0.00129172	0.000383731	1.00129	1.00054	1.00205	0.000762086
PAX8_cd4nc_eqtl_table	16	Inverse variance weighted	0.00107299	0.000285962	1.00107	1.00051	1.00163	0.000175274
PAX8_cd4nc_eqtl_table	16	Weighted mode	0.00138963	0.000384536	1.00139	1.00064	1.00215	0.00255241
PAX8_cd8et_eqtl_table	10	Inverse variance weighted	0.00192549	0.000453887	1.00193	1.00104	1.00282	2.21312e-05
PAX8_nk_eqtl_table	7	Weighted median	0.00197895	0.000658514	1.00198	1.00069	1.00327	0.00265426
PAX8_nk_eqtl_table	7	Inverse variance weighted	0.00161258	0.000491486	1.00161	1.00065	1.00258	0.00103429
PBRM1_cd4nc_eqtl_table	5	Inverse variance weighted	0.00355484	0.00112758	1.00356	1.00135	1.00578	0.0016181
PDPK1_cd4sox4_eqtl_table	5	Inverse variance weighted	-0.00293845	0.000917318	0.997066	0.995275	0.99886	0.00135861
PHGDH_bmem_eqtl_table	8	Weighted median	-0.00329826	0.00102658	0.996707	0.994704	0.998715	0.00131419
PINX1_cd8et_eqtl_table	16	Inverse variance weighted	-0.00144698	0.000402307	0.998554	0.997767	0.999342	0.000322282
POU5F1_nk_eqtl_table	201	Weighted median	-0.000554696	9.99878e-05	0.999445	0.99925	0.999641	2.89561e-08
POU5F1_nk_eqtl_table	201	Inverse variance weighted	-0.000564499	6.96404e-05	0.999436	0.999299	0.999572	5.23513e-16
POU5F1_nk_eqtl_table	201	Weighted mode	-0.000563623	0.000179796	0.999437	0.999084	0.999789	0.00197855
PRMT6_cd4nc_eqtl_table	2	Inverse variance weighted	0.00450421	0.00135349	1.00451	1.00185	1.00718	0.000875184
RAD51C_bin_eqtl_table	16	Inverse variance weighted	0.00123516	0.0003994	1.00124	1.00045	1.00202	0.00198454
RAD51C_cd4nc_eqtl_table	24	Inverse variance weighted	0.00088891	0.000255383	1.00089	1.00039	1.00139	0.000500119
RAD51C_cd8et_eqtl_table	25	Weighted median	0.00111515	0.000335549	1.00112	1.00046	1.00177	0.000889426
RAD51C_cd8et_eqtl_table	25	Inverse variance weighted	0.00120048	0.000257138	1.0012	1.0007	1.00171	3.03246e-06
RAD51C_nk_eqtl_table	35	Inverse variance weighted	0.000572829	0.000190131	1.00057	1.0002	1.00095	0.00258843
SPAG9_bmem_eqtl_table	4	Inverse variance weighted	-0.00264259	0.000869941	0.997361	0.995662	0.999063	0.00238423
SPOP_bmem_eqtl_table	3	Inverse variance weighted	-0.00399889	0.00106279	0.996009	0.993937	0.998086	0.000168133
TP53I3_dc_eqtl_table	3	Inverse variance weighted	-0.00389784	0.00106021	0.99611	0.994042	0.998182	0.000236476
UBE3A_cd8et_eqtl_table	7	Inverse variance weighted	-0.00210421	0.000707871	0.997898	0.996514	0.999283	0.00295299
XPC_bin_eqtl_table	3	Inverse variance weighted	0.00447458	0.00139908	1.00448	1.00173	1.00724	0.00138279
YEATS4_cd4nc_eqtl_table	25	Inverse variance weighted	0.000744168	0.000220053	1.00074	1.00031	1.00118	0.000720216
YWHAZ_bin_eqtl_table	5	Inverse variance weighted	0.00280044	0.000906552	1.0028	1.00102	1.00459	0.00200757

## Sheet: Table S3
Table S3: Entropy calculation
gene	entropy	cell_type	mean_beta
AAK1	0.86032	cd4sox4	0.0065883
ABCB1	0.939828	bin	0.0038446
ABCC6	NA	monoc	0.00173782
ABI3	0.789919	cd8nc	0.00637619
ACLY	0.515081	cd4nc	0.0165994
ADCK5	0.672328	mononc	0.00407284
AGO2	0.243734	cd8nc	0.034984
AHR	0.676335	mononc	0.0382459
AKR1B1	0.897988	monoc	0.00474017
AKT1	0.673764	cd8s100b	0.0059398
AKT1S1	0.898031	cd8nc	0.0050866
AKT3	0.943904	cd8s100b	0.00315962
AKTIP	0.964608	dc	0.00426548
ALDH2	0.806632	monoc	0.00237683
ALDOA	0.858342	bin	0.00368434
ALKBH3	0.792627	plasma	0.0169681
ANAPC1	0.98404	dc	0.00336977
ANLN	NA	nk	0.000878109
ANXA5	0.909572	mononc	0.00265239
APEX1	0.819504	nk	0.0030433
ARF1	0.847062	monoc	0.00926586
ARG2	0.838081	cd4nc	0.000883025
ARID1A	0.736225	cd4et	0.00446325
ARID1B	0.884353	plasma	0.00537473
ARID3A	0.920366	cd8s100b	0.00749433
ARID4B	0.929452	plasma	0.00374273
ARPC1B	0.93345	cd4et	0.00302538
ARRB1	0.671109	cd8nc	0.0080126
ASAH1	0.851361	cd8nc	0.0100237
ASF1A	0.876952	cd8nc	0.0060498
ASPH	0.769214	dc	0.0045624
ASXL2	0.69277	bmem	0.0100443
ATF3	0.661718	dc	0.00731015
ATF6	0.880028	plasma	0.0071528
ATF7IP	0.917334	nk	0.0049708
ATG10	0.934661	monoc	0.00229266
ATG12	0.80143	cd8et	0.00629804
ATG16L1	0.636595	nkr	0.0154854
ATG4D	0.899891	cd4sox4	0.00545587
ATG5	0.873498	monoc	0.0087058
ATG7	0.759454	monoc	0.00926897
ATM	0.955047	bin	0.00549996
ATP6V0A2	0.875612	plasma	0.00780967
ATP6V0C	0.959355	monoc	0.00513973
ATR	0.896149	bin	0.00320874
ATRAID	0.915578	dc	0.00616446
ATXN10	0.935854	monoc	0.00463937
AURKA	0.989646	cd4nc	0.00286948
AURKB	0.771911	plasma	0.00696262
AXL	0.836429	cd4nc	0.000820331
BAG3	0.842807	bmem	0.00361798
BAP1	0.597047	nkr	0.00270652
BAZ1A	0.955641	plasma	0.00285325
BCL11B	0.83187	cd8nc	0.01129
BCL2	0.886939	cd8s100b	0.00304001
BCL2L1	0.764793	nk	0.00289961
BCL2L2	0.757524	nkr	0.00387128
BCL3	0.766627	mononc	0.00648901
BCL6	0.937878	cd4et	0.0053537
BCLAF1	0.895607	cd8et	0.0026463
BECN1	0.727009	cd4nc	0.00739157
BHLHE40	0.917414	mononc	0.00374217
BIN1	0.747726	plasma	0.00462237
BIRC5	0.773937	plasma	0.00798013
BLK	0.917535	cd8nc	0.00310136
BLVRA	0.866136	cd8et	0.0038236
BMI1	0.681461	mononc	0.00278724
BMPR2	0.858593	cd8nc	0.00517115
BMS1	0.847754	cd4nc	0.00321368
BNIP3L	0.913814	mononc	0.00418613
BRAF	0.653846	cd8nc	0.00267961
BRCA1	0.77166	bin	0.000877949
BRD4	0.841694	cd4sox4	0.00657781
BRD7	0.917062	cd4sox4	0.00280763
BRIP1	NA	bmem	0.000409842
BTG1	0.715941	bmem	0.00740379
BTG2	0.938459	plasma	0.00302655
BTG3	0.855705	plasma	0.00458609
BUB1	NA	plasma	0.00157956
BUB1B	NA	nk	0.00260214
CALR	0.917135	nkr	0.00294099
CAPNS1	0.917338	cd4et	0.00503399
CARF	0.840199	bin	0.0031448
CARM1	0.774333	plasma	0.0115778
CASP2	0.740999	nk	0.0121913
CAV1	0.997468	bin	0.00201135
CBX5	0.649381	cd8nc	0.0169077
CBX7	0.523201	plasma	0.0243235
CBX8	0.946504	cd4nc	0.00574617
CCL2	NA	monoc	0.000549533
CCNA2	0.816579	nk	0.0055709
CCNB1	0.781879	bin	0.00674061
CCND1	0.898475	bmem	0.00209733
CCND3	0.871867	bin	0.00323238
CD28	0.848341	cd8nc	0.00517296
CD34	0.981667	dc	0.00164356
CD82	0.794216	dc	0.0162967
CDC45	0.874398	plasma	0.00183888
CDC6	0.877036	nk	0.00542082
CDC7	0.887483	cd4et	0.00327481
CDCA2	NA	nk	0.00167927
CDCA4	0.853899	nkr	0.00687877
CDK1	0.602051	cd8nc	0.006665
CDK18	0.91505	cd4nc	0.00209595
CDK2	0.473854	cd8s100b	0.00313644
CDK2AP1	0.75447	nk	0.0044255
CDK4	0.949247	cd8nc	0.00322051
CDK5	0.879968	plasma	0.00639827
CDK5R1	0.929052	cd4et	0.00442158
CDK6	0.864646	monoc	0.00457465
CDKN1A	0.927344	mononc	0.00387165
CDKN1B	0.88379	cd4sox4	0.00664332
CDKN1C	0.881242	monoc	0.00380593
CDKN2A	0.866296	cd8et	0.00302692
CDKN2AIP	0.953228	cd4et	0.00464289
CDKN2B	0.967212	cd8nc	0.00135198
CEACAM1	0.243017	bin	0.00250102
CEBPB	0.812327	bmem	0.00734432
CEBPG	0.870126	cd8s100b	0.00321817
CENPA	0.74171	nk	0.00538825
CHAF1B	0.618939	nk	0.0373716
CHEK1	0.886314	bin	0.00472881
CHEK2	0.516991	cd4et	0.0254386
CHUK	0.536306	cd8nc	0.0153937
CIT	0.965393	cd8et	0.00217758
CKAP2	0.806547	cd4et	0.00621157
CKB	0.812878	nk	0.00315094
CLPP	0.702203	cd8nc	0.0371962
CLSPN	0.7673	nk	0.00489177
CLU	0.552992	cd4et	0.00148455
CNOT6	0.774818	dc	0.0106991
CNOT6L	0.685696	dc	0.0175249
COX5B	0.859675	dc	0.00286372
CPEB1	0.883761	cd8nc	0.000300357
CPT1C	NA	cd4nc	0.00560117
CREG1	0.739392	cd8s100b	0.00666176
CRISPLD2	0.975018	cd4et	0.0017973
CSNK1A1	0.810076	cd4sox4	0.0138924
CSNK2A1	0.853503	plasma	0.00637263
CTH	0.678953	cd8s100b	0.00895369
CTNNAL1	0.981996	cd8s100b	0.00169046
CTNNB1	0.817689	cd4nc	0.00569913
CTSB	0.879167	bin	0.00382088
CTSD	0.867903	cd4sox4	0.00775658
CUX1	0.870651	bmem	0.00552726
CXCL1	NA	monoc	0.000574392
CXCR2	0.946589	cd8et	0.00178895
CYB5R3	0.906266	cd8et	0.00469173
DDAH2	0.666922	plasma	0.0149899
DDB1	0.578513	nk	0.0202086
DDB2	0.914528	plasma	0.0015394
DDIT4	0.72825	plasma	0.0111314
DEK	0.734702	bmem	0.0271761
DEPTOR	0.819441	cd8nc	0.00186167
DGCR8	0.938476	cd8nc	0.003692
DHCR24	0.89126	bmem	0.00498788
DHX9	0.865866	cd4nc	0.00448865
DICER1	0.76013	mononc	0.0181197
DIDO1	0.61192	cd8nc	0.0211312
DMTF1	0.846886	cd8et	0.00455198
DNMT1	0.871615	plasma	0.0133012
DNMT3A	0.719346	cd4et	0.0041875
DNMT3B	NA	cd4nc	0.00135307
DOT1L	0.627888	bmem	0.0308559
DPP4	0.740986	monoc	0.00682332
DPY30	0.722978	plasma	0.0103463
DTL	0.421423	nk	0.00804761
DUSP1	0.906492	cd4nc	0.00664444
DUSP16	0.871145	cd8et	0.00379629
DUSP3	0.790272	mononc	0.00183923
DUSP6	0.862353	nk	0.00284254
DYRK1A	0.83934	plasma	0.00726517
E2F1	NA	mononc	0.000224649
E2F3	0.752637	mononc	0.00869323
ECT2	0.813321	cd8et	0.00315461
EEF1E1	0.847599	cd8nc	0.00722318
EGLN1	0.866194	nk	0.00645047
EGR2	0.920232	cd8et	0.00381986
EHMT2	0.867749	cd8et	0.00613286
EID3	0.712481	dc	0.0169172
EIF2AK2	0.880594	cd4et	0.00396667
EIF2AK3	0.829707	cd8et	0.00355856
EIF4E	0.798203	cd4sox4	0.00458744
EIF4EBP1	0.89634	bin	0.0066187
EIF4G2	0.737787	cd8et	0.0191057
ELAVL1	0.798528	cd4nc	0.0110729
ENDOG	0.902996	bin	0.00426239
ENG	0.611339	nkr	0.00817389
ENO1	0.72498	plasma	0.00867059
ENTPD7	NA	nk	0.00355632
EP300	0.993154	bin	0.00119032
EPAS1	NA	cd8et	0.000939153
EPOR	0.897559	nk	0.00416101
ERBB2	0.685506	nk	0.00469766
ERCC1	0.767534	cd4nc	0.0129546
ERRFI1	0.998604	nk	0.0011208
ERVW-1	0.702865	cd4et	0.0067393
ESR1	0.960509	cd4nc	0.00226841
ETS1	0.837788	cd4et	0.0127186
ETS2	0.936361	cd4et	0.00192578
ETV6	0.83157	cd8s100b	0.00954867
EWSR1	0.863234	cd8s100b	0.0075953
EZH2	0.74006	cd8et	0.0374058
FANCD2	0.763104	cd4nc	0.0121476
FASN	0.880674	cd8nc	0.00432454
FASTK	0.755254	cd4sox4	0.00815177
FBXO22	0.631387	dc	0.00341497
FBXO31	0.821349	cd8nc	0.0291789
FBXO4	0.873717	cd4et	0.00366139
FBXO5	0.940876	bmem	0.00307589
FBXW11	0.755736	cd8s100b	0.0137433
FDPS	0.762968	plasma	0.00678647
FERMT2	NA	cd4nc	0.00117644
FGFR1	0.90897	cd8nc	0.0041583
FGFR2	0.949932	cd4nc	0.00385743
FIS1	0.629635	plasma	0.016128
FLT1	0.153813	bin	0.0397728
FNTB	0.797273	nk	0.00314199
FOS	0.572202	plasma	0.0179185
FOXM1	0.620358	cd8et	0.0108956
FOXO1	0.787315	cd4sox4	0.0130163
FOXO3	0.963125	nkr	0.00380433
FOXP1	0.818031	mononc	0.0114621
FSCN1	0.540812	cd8et	0.0140282
FXN	0.707073	nk	0.0140582
FXR1	0.81483	cd4et	0.0026622
GADD45G	0.324561	nkr	0.0677467
GAPDH	0.924637	dc	0.00295846
GEMIN2	0.917044	mononc	0.00202984
GGCT	0.900816	cd4nc	0.00453433
GLI1	0.959004	bin	0.00308
GMNN	0.810425	monoc	0.00742323
GMPS	0.873063	bmem	0.00382577
GNG11	0.822509	cd4et	0.00474191
GNMT	0.907066	bin	0.00190032
GRK4	0.921123	cd8nc	0.00656593
GRK6	0.718365	cd4sox4	0.00786973
GRN	0.706213	mononc	0.00963903
GRSF1	0.909233	bin	0.00577887
GSK3A	0.761464	cd8s100b	0.00193875
GSK3B	0.874869	cd8et	0.00410946
GTSE1	0.842569	nk	0.00539967
HAUS4	0.881578	monoc	0.00877301
HBP1	0.826454	monoc	0.00589885
HDAC1	0.896441	plasma	0.00176652
HDAC2	0.836537	cd4et	0.00521913
HDAC3	0.954355	cd4sox4	0.00390663
HDAC4	0.666783	cd4sox4	0.0417768
HDAC7	0.669861	nk	0.0297498
HELLS	0.957599	bmem	0.00193358
HIF1A	0.886642	cd8nc	0.00679157
HIPK2	0.871088	cd4sox4	0.00603861
HIRA	0.708308	bin	0.00473964
HIVEP1	0.567404	cd4nc	0.0210818
HJURP	0.864216	nk	0.00458677
HK3	0.561935	mononc	0.00529425
HMGA1	0.833737	monoc	0.00302518
HMGB1	0.813084	nkr	0.0113394
HMGB2	0.831892	cd4et	0.00679681
HMGCR	0.755063	bmem	0.00443751
HNRNPA1	0.834915	cd4sox4	0.00230353
HNRNPA3	0.704672	bin	0.0128177
HNRNPAB	0.935856	mononc	0.00620127
HNRNPC	0.850821	mononc	0.00680067
HNRNPD	0.961475	cd8s100b	0.00202
HOPX	0.894751	plasma	0.0034677
HOXA9	0.926668	cd8et	0.0019008
HRAS	0.943773	cd4sox4	0.00612653
HS2ST1	0.911063	bin	0.00461191
HSF1	0.87245	cd4et	0.00574588
HSP90AA1	0.896876	bin	0.0078777
HSP90AB1	0.850661	cd4et	0.00992594
HSPA1A	0.938615	monoc	0.00280837
HSPA2	0.877543	nk	0.00468844
HSPA5	0.889391	plasma	0.00312771
HSPA9	0.741219	cd8et	0.00417325
HSPB1	0.810522	cd4et	0.0134833
HTRA1	NA	monoc	0.00188545
HYOU1	0.879791	cd8s100b	0.0046438
ID1	NA	mononc	0.0018883
IFI16	0.81281	nkr	0.00446708
IFNG	0.88679	cd4et	0.00406994
IGFBP3	0.845729	cd4et	0.00452881
IGFBP7	0.871148	cd4et	0.00467718
IL1RN	0.578551	cd4nc	0.00493615
IL24	0.852266	cd4et	0.00138166
IL6	0.797467	bin	0.0016393
ILF3	0.932364	cd4sox4	0.00727607
ILK	0.912868	cd8et	0.00345746
IMMT	0.947523	bin	0.0038991
INCENP	0.674351	cd8et	0.00484151
ING1	0.825748	dc	0.00893534
ING2	0.793614	nk	0.0132033
ING5	0.789888	cd8nc	0.0068363
INPP4B	0.871495	monoc	0.00469511
IRAK4	0.915751	monoc	0.00637901
IRF1	0.914549	nkr	0.00356532
IRF3	0.781899	cd4sox4	0.0120202
IRF5	0.946353	bin	0.00303729
IRF7	0.941993	plasma	0.00388893
ITGB4	NA	cd8et	0.0027639
ITPK1	0.861329	cd8s100b	0.00539365
ITPKB	0.899181	cd8et	0.00510308
ITPR1	0.776673	bin	0.0137506
ITPR2	0.940251	bmem	0.00479059
ITPR3	0.942069	bin	0.00167246
ITSN2	0.778234	cd4nc	0.00525865
JAK2	0.834421	bin	0.00406079
JUN	0.910001	nk	0.00718748
JUNB	0.468083	nkr	0.0133507
KAT5	0.952372	nkr	0.00361508
KCNJ12	NA	cd4nc	0.000326565
KDM1A	0.80717	cd4sox4	0.00962174
KDM2B	0.673098	plasma	0.0333182
KDM4A	0.89129	nk	0.00415979
KDM4C	0.652845	bmem	0.00990387
KDM5B	0.853323	monoc	0.00458187
KDM6B	0.963108	cd8s100b	0.00354716
KEAP1	0.907522	plasma	0.0033126
KIF11	0.610149	bin	0.00458251
KIF2C	0.921845	nk	0.00262643
KIFC1	0.542575	cd8et	0.00930196
KLF4	0.883784	cd8s100b	0.00350619
KNDC1	0.902727	cd4nc	0.00190566
KSR2	0.259672	cd4nc	0.00593826
LATS1	0.730997	cd4sox4	0.0114318
LATS2	0.780943	mononc	0.0145431
LAYN	NA	nk	0.00235538
LBR	0.821205	cd4sox4	0.00471599
LEO1	0.605233	nk	0.00688282
LGALS3	0.951727	plasma	0.00356895
LIMA1	0.90787	cd4et	0.00338808
LIMK1	0.506362	nkr	0.0155969
LIN52	0.725869	cd4et	0.0130557
LIN54	0.896085	mononc	0.0042171
LIN9	0.881772	cd4et	0.00232824
LMNA	0.678481	mononc	0.0208603
LMNB1	0.303914	plasma	0.0522821
LOXL2	0.99764	cd8nc	0.00183631
LPAR1	NA	monoc	0.00165667
LPAR3	0.876376	cd4nc	0.00209412
LRRK2	0.795729	mononc	0.0015755
MAD1L1	0.938253	cd8nc	0.00612351
MAD2L1	0.908624	cd4nc	0.00569164
MAF	0.903263	nk	0.00649424
MAGOHB	0.910867	plasma	0.00373471
MAP2K1	0.855437	bmem	0.00582106
MAP2K2	0.863183	cd8et	0.0118802
MAP2K3	0.799429	dc	0.00858655
MAP2K6	0.938548	monoc	0.00361997
MAP2K7	0.878268	bin	0.00606389
MAP3K5	0.500979	cd4et	0.0380866
MAP3K6	0.813655	nk	0.0101872
MAP3K7	0.955034	nkr	0.00296191
MAP4K1	0.904785	nk	0.00460953
MAPK1	0.23389	dc	0.056424
MAPK12	0.989378	cd4nc	0.00194277
MAPK14	0.892821	cd8nc	0.00853196
MAPK9	0.956221	dc	0.00390174
MAPKAPK5	0.260197	cd4et	0.0308835
MARCKS	0.812272	plasma	0.00358702
MAST1	0.913822	cd8et	0.00235031
MATK	0.798307	bin	0.0118706
MAVS	0.907449	dc	0.00562799
MCL1	0.916554	monoc	0.00193037
MCM3AP	0.757701	bin	0.0074734
MCM7	0.874894	bin	0.00485713
MCRS1	0.628731	nkr	0.0149408
MCU	0.858131	dc	0.00385142
MDC1	0.756767	bmem	0.00701959
MDH1	0.798646	cd4et	0.0185446
MDK	0.779074	dc	0.00521732
MDM2	0.345961	mononc	0.116414
MDP1	0.841887	cd8et	0.0132466
ME1	0.780216	cd8et	0.00207065
ME2	0.81729	bin	0.00641188
MEF2A	0.747048	cd8nc	0.014112
MEIS2	NA	cd8et	0.00568787
MEN1	0.673921	cd4nc	0.0117692
MEOX1	0.603802	cd4nc	0.000602856
METTL14	0.892244	cd4nc	0.00330141
MIF	0.956972	plasma	0.00376686
MINK1	0.775993	cd4sox4	0.00575942
MITF	NA	monoc	0.00193363
MKRN1	0.878161	plasma	0.00327635
MME	NA	bin	0.00641979
MMP9	0.999526	cd8nc	0.00178795
MOB3A	0.575571	nkr	0.0149125
MORC3	0.813611	dc	0.00546665
MORF4L1	0.950092	cd8et	0.00298113
MST1	0.794324	cd8s100b	0.00245038
MT1G	NA	cd8nc	0.00234985
MTDH	0.840141	nkr	0.00620265
MTHFD2	0.773418	nk	0.0123952
MTOR	0.868531	nkr	0.00476486
MUS81	0.830674	dc	0.00509657
MVK	0.899576	cd8s100b	0.00430408
MVP	0.620872	cd4sox4	0.0201356
MXD4	0.818863	mononc	0.00903163
MYBBP1A	0.77112	cd8nc	0.00968589
MYBL2	0.815109	cd4et	0.00194205
MYC	0.722794	cd8s100b	0.0285073
MYD88	0.792068	bin	0.00278323
MYLK	0.700756	dc	0.00599814
NACC1	0.874858	cd4nc	0.00259061
NADK	0.877841	plasma	0.00263456
NAMPT	0.835376	cd4sox4	0.00333831
NANOG	NA	cd4nc	0.000801942
NBN	0.887537	mononc	0.00293303
NBR1	0.913201	monoc	0.00403256
NCAPG2	0.930804	mononc	0.00289323
NCAPH2	0.610205	bin	0.0198176
NDRG1	0.475372	plasma	0.0607749
NDST2	0.968704	mononc	0.00226188
NEDD4	0.748446	cd4nc	0.00443641
NEK1	0.684996	plasma	0.0199847
NEK2	NA	nk	0.000312427
NEK4	0.973742	mononc	0.00441205
NEK6	0.918941	nk	0.00374141
NEK9	0.62924	bin	0.011726
NF1	0.66035	cd4et	0.0105842
NF2	0.828994	monoc	0.00682564
NFE2L2	0.864085	nk	0.00643221
NFKB2	0.875555	cd4sox4	0.00257505
NFKBIA	0.862076	cd4sox4	0.00508567
NINJ1	0.853319	bin	0.00740501
NIPA2	0.866837	dc	0.00496801
NLK	0.564854	cd8et	0.0256459
NLRX1	0.747309	cd8nc	0.00447143
NOLC1	0.926652	bmem	0.00647191
NOTCH1	0.928858	cd8et	0.00239094
NPM1	0.894203	bmem	0.00622883
NQO1	0.374763	monoc	0.0186446
NR1H2	0.754633	cd4sox4	0.00797434
NRAS	0.84701	mononc	0.00582825
NRF1	0.89771	dc	0.00513404
NRSN2	0.934727	cd8nc	0.00638319
NSUN2	0.878798	plasma	0.00842278
NTN4	0.927148	cd8s100b	0.00656659
NUAK1	0.428281	cd8et	0.00535423
NUAK2	0.887512	cd4sox4	0.00628873
NUDT5	0.885496	cd8et	0.00593697
NUTF2	0.851652	mononc	0.0034134
OGG1	0.808469	cd8et	0.00982787
OPA1	0.825697	cd4nc	0.0050873
ORAI1	0.929685	dc	0.0047551
ORC1	0.994985	cd8nc	0.00265394
P2RY14	0.807834	cd8et	0.00285126
PAK2	0.824244	nk	0.00773783
PAK4	0.744843	cd4nc	0.00690756
PAPSS2	0.815266	mononc	0.00369188
PARK7	0.770531	dc	0.010443
PARP1	0.845199	mononc	0.00441292
PATZ1	0.79731	cd8nc	0.00238568
PAX8	0.955623	monoc	0.00504687
PBRM1	0.897456	monoc	0.0057441
PDCD10	0.926335	bmem	0.00298084
PDCD11	0.813687	cd4nc	0.00381121
PDCD4	0.882535	plasma	0.00596965
PDGFB	0.799236	cd8s100b	0.00430683
PDIK1L	0.786768	bmem	0.00292559
PDPK1	0.895078	mononc	0.00629361
PDZD2	0.814974	nk	0.00140601
PEA15	0.886458	cd8s100b	0.00454805
PEBP1	0.902474	nk	0.00422198
PELP1	0.901844	bin	0.00838705
PES1	0.903742	cd4sox4	0.00471626
PEX19	0.847361	cd8et	0.00630637
PHB	0.43503	dc	0.0346185
PHB2	0.669602	bmem	0.0119546
PHGDH	0.801469	bmem	0.00646924
PI4KB	0.925179	nk	0.00486525
PIK3C2A	0.800425	nkr	0.00489863
PIK3CA	0.798458	bmem	0.00802205
PIK3R5	0.9249	plasma	0.0033793
PIM1	0.877038	cd4nc	0.0102499
PIN1	0.727348	bmem	0.00964163
PINK1	0.789445	dc	0.00305057
PINX1	0.855265	cd8s100b	0.0104546
PLD2	0.900704	cd4nc	0.00390497
PLK1	0.969124	cd4nc	0.00163059
PML	0.87169	nk	0.00398232
PMVK	0.932136	cd8nc	0.0045261
PNPT1	0.917678	nk	0.00453879
POT1	0.829382	nk	0.0034039
POU3F1	0.884538	cd8et	0.00187441
POU5F1	0.954751	cd4nc	0.000802348
PPIB	0.985944	cd4nc	0.00331047
PPM1B	0.91516	nkr	0.00689462
PPM1D	0.998547	nkr	0.00249616
PPP1R13B	0.948581	cd4et	0.00322475
PPP2R1A	0.919586	cd8nc	0.00762707
PPP2R5A	0.899695	dc	0.0034316
PRKCD	0.366281	cd8et	0.0343179
PRKCH	0.900606	mononc	0.00481831
PRKD2	0.8759	plasma	0.00486505
PRKDC	0.937788	cd4et	0.00184663
PRMT1	0.834671	mononc	0.00645294
PRMT6	0.76494	mononc	0.012708
PRODH	NA	cd8nc	0.00156063
PRPF19	0.844592	mononc	0.00629602
PSMA5	0.810693	plasma	0.00395578
PSMB1	0.893625	mononc	0.00298205
PSMB5	0.570848	bin	0.0347086
PSMD14	0.919907	mononc	0.00389332
PTEN	0.657344	cd8et	0.0301173
PTGS2	0.529188	mononc	0.00235759
PTK2	0.901708	bmem	0.0028873
PTPN1	0.982115	plasma	0.00258903
PTPN6	0.83988	nkr	0.00822851
PTTG1	0.896719	plasma	0.00721699
PURB	0.949961	mononc	0.00369158
PYGL	0.854454	nk	0.00246878
RACGAP1	0.800506	cd4et	0.00232247
RAD21	0.893868	cd4sox4	0.00590014
RAD23B	0.895428	cd8s100b	0.00682873
RAD51C	0.966914	bmem	0.00249048
RAF1	0.797706	nkr	0.00708361
RAN	0.876909	bmem	0.0033602
RANBP9	0.594493	nk	0.0250734
RASSF1	NA	cd4nc	0.00266228
RASSF4	0.880259	cd8nc	0.00361723
RASSF5	0.903835	cd4nc	0.00306252
RB1	0.882138	monoc	0.00374296
RBBP4	0.852524	cd8s100b	0.0050471
RBL1	0.878239	nk	0.00448424
RBL2	0.726249	cd8s100b	0.0179296
RBM38	0.969364	cd4nc	0.00606327
RBM39	0.812078	plasma	0.007881
RBPJ	0.664912	cd8et	0.0189044
RBX1	0.89785	plasma	0.00298972
RCC1	0.913802	cd8nc	0.00454895
RECK	0.927565	nk	0.0025363
RELA	0.881973	nkr	0.00502679
RELB	0.764421	monoc	0.00780649
RHOA	NA	monoc	0.00296114
RNASEH2A	0.553616	cd4nc	0.0254731
RNASEH2B	0.808702	dc	0.0154794
RNASEL	0.437369	mononc	0.00925339
ROMO1	0.832933	cd4et	0.00356497
RPL11	0.851265	dc	0.00640477
RPS14	0.757369	monoc	0.00781532
RPS6KB1	0.797321	cd4et	0.00475966
RPS9	0.923442	plasma	0.000851355
RPTOR	0.940913	dc	0.00221768
RRAS2	0.857223	cd4et	0.00331166
RRM1	0.895185	dc	0.00552522
RRM2	0.801064	cd8nc	0.00477952
RRM2B	0.727655	bmem	0.0111156
RRP8	0.88873	monoc	0.00524329
RTN4	0.712342	cd8et	0.0172065
RUNX1	0.820238	cd4sox4	0.00283663
RUVBL2	0.902509	nk	0.00560167
S100A6	0.758492	bmem	0.0218931
SAMHD1	0.915077	cd4sox4	0.00373256
SAT2	0.779845	monoc	0.00507856
SDC1	NA	plasma	0.0017336
SENP1	0.682012	nkr	0.022675
SENP7	0.883837	cd4sox4	0.0030734
SERPINB2	NA	monoc	0.0033788
SETD1A	NA	cd4nc	0.00296352
SGK1	0.692337	monoc	0.0146844
SIAH1	0.819949	monoc	0.00431301
SIK1	0.700667	dc	0.0142067
SIN3B	0.810629	cd8nc	0.00306727
SIRT1	0.914595	nkr	0.00374464
SIRT2	0.0387582	monoc	2.33492
SIRT3	0.892179	cd4et	0.00605075
SIRT6	0.719233	cd8nc	0.0241953
SIRT7	0.833307	dc	0.00721833
SKP2	0.802345	cd8et	0.0174901
SLC13A3	NA	nk	0.00189639
SLC16A7	0.853861	monoc	0.00101762
SLC31A2	0.789591	bin	0.00909442
SLC52A1	NA	cd4nc	0.00242518
SLC5A2	NA	nk	0.000998142
SMAD1	0.949811	mononc	0.00183066
SMAD2	0.90039	cd4et	0.00832665
SMAD3	0.927086	mononc	0.00370244
SMAD5	0.905602	nk	0.00162042
SMARCA2	0.877925	cd8s100b	0.00998508
SMARCA4	0.932421	cd4sox4	0.00487714
SMARCB1	0.872109	cd4et	0.0078986
SMARCD1	0.955721	bin	0.00230687
SMC2	0.89493	bmem	0.00440296
SMG1	0.914944	dc	0.00588399
SMURF2	0.786428	cd4nc	0.00440186
SNAI1	0.982506	cd4nc	0.00396042
SOCS1	0.491354	cd4nc	0.0327266
SOD1	0.899032	cd8nc	0.00523273
SOD2	0.921722	cd8s100b	0.0104317
SORBS2	0.904941	bmem	0.00783154
SOX4	0.800616	cd8s100b	0.0106307
SOX5	NA	bin	0.000671036
SP1	0.856065	mononc	0.00558994
SPAG9	0.849558	bmem	0.00859845
SPARC	NA	cd4nc	0.00205161
SPHK1	0.64996	cd8et	0.0100911
SPI1	0.885723	plasma	0.00276117
SPIN1	0.656681	cd8nc	0.01162
SPOP	0.818632	bmem	0.0084648
SRC	0.926158	nk	0.00234645
SREBF1	0.937736	monoc	0.00432404
SRF	0.539036	nkr	0.043048
SRSF1	0.736062	cd4et	0.0107946
SRSF2	0.859427	plasma	0.00641081
SRSF3	0.887702	monoc	0.00572807
STAT1	0.96111	plasma	0.00214204
STAT3	0.966895	bmem	0.00230842
STAT5A	0.821939	nk	0.00463064
STAT5B	0.887442	nkr	0.0039888
STAT6	0.697615	bmem	0.00344711
STIM1	0.888086	nkr	0.00454725
STK32C	0.629723	dc	0.0161101
STK4	0.933664	plasma	0.00514467
STK40	0.923058	nk	0.00330802
STUB1	0.671652	nk	0.027653
SUMO2	0.831727	cd4sox4	0.00805006
SUMO3	0.857885	plasma	0.0124807
SUPT5H	0.529053	cd4et	0.0412853
SUZ12	0.820032	plasma	0.00646919
SYK	0.957225	bin	0.00226483
SYT1	NA	bmem	0.00079703
TACC3	0.765502	cd8s100b	0.0223308
TAGLN	0.769577	cd8et	0.00700368
TBK1	0.87592	nk	0.00593163
TBPL1	0.962032	mononc	0.00207948
TERF2	0.696489	cd4nc	0.00772276
TERT	NA	cd4nc	0.000956836
TFDP1	0.934895	nk	0.00476672
TFG	0.834656	cd4sox4	0.00634596
TGFB1I1	0.888517	bmem	0.00301999
TGFBI	0.895042	mononc	0.00276844
TGFBR1	0.584611	nk	0.0148786
TGFBR2	0.915464	cd8nc	0.00802217
THRB	0.921465	cd4nc	0.00417068
TIMELESS	0.518065	cd4nc	0.00917228
TLR10	0.896296	cd4nc	0.00579211
TLR2	0.902196	bin	0.00312518
TLR3	0.768605	nk	0.0158325
TLR4	0.705888	monoc	0.00210591
TMEM9B	0.875734	cd4sox4	0.00686882
TOM1	0.721275	bin	0.00816872
TOP1	0.795754	plasma	0.0110829
TOP3A	0.884531	cd8nc	0.00165734
TOPBP1	0.734891	bin	0.00990616
TP53	0.813192	nkr	0.0136069
TP53BP1	0.967442	bin	0.00473592
TP53BP2	0.752096	bmem	0.00598643
TP53I3	0.63161	dc	0.00566021
TP53INP1	0.88379	nkr	0.00478837
TPP1	0.830117	bin	0.00960222
TPR	0.910818	plasma	0.00569849
TPX2	NA	nk	0.00222285
TRA2B	0.908406	cd8nc	0.0090634
TRDMT1	0.893918	monoc	0.0090921
TRIM28	0.896939	bin	0.00473708
TRPM7	0.895515	nk	0.00764419
TRRAP	0.943055	cd4nc	0.00107085
TSC22D1	0.808125	nkr	0.00623974
TXN	0.763684	mononc	0.014584
TXNIP	0.695788	bin	0.00466049
TYK2	0.774972	cd8s100b	0.00474359
TYMS	0.999513	cd4nc	0.00105191
UBE2C	0.670314	cd4et	0.00863571
UBE2I	0.808891	nkr	0.00644416
UBE2N	0.842196	nk	0.0107735
UBE2V1	0.830879	cd4nc	0.00950839
UBE2V2	0.5479	dc	0.00179968
UBE3A	0.7867	mononc	0.0119012
UBTD1	0.579792	monoc	0.00660242
ULK3	0.874792	cd8s100b	0.00466025
USP1	0.870941	cd4sox4	0.00812441
USP28	0.8874	mononc	0.00670098
UTP6	0.881159	mononc	0.00494323
VCAN	0.855392	dc	0.00627065
VDR	0.953011	cd4nc	0.00325491
VEGFA	0.795884	cd4nc	0.00351394
VENTX	0.930578	mononc	0.00138671
WEE1	0.772989	nkr	0.00748157
WIPI1	0.658187	plasma	0.00717253
WNT7B	0.984483	nk	0.00232154
WRN	0.792347	mononc	0.00264062
WSB1	0.914901	nkr	0.00397822
WWP1	0.942598	cd8nc	0.00267108
XAF1	0.852819	mononc	0.00287388
XPC	0.865255	nkr	0.010647
XPO1	0.960059	mononc	0.00429358
YBX1	0.847829	nkr	0.00579449
YEATS4	0.753	cd8s100b	0.012693
YPEL3	0.872713	cd4sox4	0.00406727
YWHAB	0.929114	cd4et	0.00687365
YWHAZ	0.816819	cd4sox4	0.00371549
YY1	0.885591	cd4sox4	0.00965234
ZCCHC10	0.810647	dc	0.0143487
ZDHHC3	0.645586	monoc	0.00673504
ZEB1	0.865695	cd4sox4	0.00952209
ZFP36	0.83361	plasma	0.00830129
ZMAT3	0.927114	monoc	0.00458153
ZMPSTE24	0.923771	plasma	0.00342012
ZMYND11	0.97187	cd4sox4	0.00274854
ZNF148	0.633512	nk	0.0137108
ZNF207	0.846358	cd8et	0.00547888
ZNF217	0.858825	mononc	0.0045883

## Sheet: Table S4
Table S4: Drug target ranking
ENSG	entrezID	symbol	DrugBank	A_Reported_Cervical(+2)	B_Pathway(+1)	C_DrugTarget(+1)	D_Druggable(+0.5)	Total_Score	Priority
ENSG00000204217	659	BMPR2	DB11639	2	1	1	0	4	High
ENSG00000213341	1147	CHUK	DB00233	2	1	1	0	4	High
ENSG00000168036	1499	CTNNB1	DB03904	2	1	1	0	4	High
ENSG00000164733	1508	CTSB	DB02108	2	1	1	0	4	High
ENSG00000106462	2146	EZH2	DB12887	2	1	1	0	4	High
ENSG00000198001	51135	IRAK4	DB08590	2	1	1	0	4	High
ENSG00000096968	3717	JAK2	DB04716	2	1	1	0	4	High
ENSG00000169032	5604	MAP2K1	DB02152	2	1	1	0	4	High
ENSG00000126934	5605	MAP2K2	DB06616	2	1	1	0	4	High
ENSG00000121879	5290	PIK3CA	DB00171	2	1	1	0	4	High
ENSG00000112096	100129518	SOD2	DB03297	2	1	1	0	4	High
ENSG00000163513	7048	TGFBR2	DB09462	2	1	1	0	4	High
ENSG00000149311	472	ATM	DB00201	2	0	1	0	3	Medium
ENSG00000170312	983	CDK1	DB02052	2	0	1	0	3	Medium
ENSG00000105810	1021	CDK6	DB03496	2	0	1	0	3	Medium
ENSG00000189403	3146	HMGB1	DB05869	2	0	1	0	3	Medium
ENSG00000080824	3320	HSP90AA1	DB00615	2	0	1	0	3	Medium
ENSG00000096384	3326	HSP90AB1	DB02424	2	0	1	0	3	Medium
ENSG00000131981	3958	LGALS3	DB01827	2	0	1	0	3	Medium
ENSG00000196396	5770	PTPN1	DB01133	2	0	1	0	3	Medium
ENSG00000139687	5925	RB1	DB00030	2	0	1	0	3	Medium
ENSG00000166949	4088	SMAD3	NA	2	1	0	0	3	Medium
ENSG00000164342	7098	TLR3	NA	2	1	0	0	3	Medium
ENSG00000130816	1786	DNMT1	DB00928	0	1	1	0	2	Low
ENSG00000077782	2260	FGFR1	DB00039	0	1	1	0	2	Low
ENSG00000068024	9759	HDAC4	DB01593	0	1	1	0	2	Low
ENSG00000061273	51564	HDAC7	DB04297	0	1	1	0	2	Low
ENSG00000104814	11184	MAP4K1	DB12010	0	1	1	0	2	Low
ENSG00000089022	8550	MAPKAPK5	DB12010	0	1	1	0	2	Low
ENSG00000240972	4282	MIF	DB01880	0	1	1	0	2	Low
ENSG00000175387	4087	SMAD2	DB04522	0	1	1	0	2	Low
ENSG00000142168	6647	SOD1	DB00988	0	1	1	0	2	Low
ENSG00000166333	3611	ILK	NA	0	1	0	0.5	1.5	Low
ENSG00000198890	55170	PRMT6	NA	0	1	0	0.5	1.5	Low
ENSG00000176170	8877	SPHK1	NA	0	1	0	0.5	1.5	Low
ENSG00000106546	196	AHR	DB00338	0	0	1	0	1	Low
ENSG00000166971	64400	AKTIP	NA	0	1	0	0	1	Low
ENSG00000118217	22926	ATF6	DB00852	0	0	1	0	1	Low
ENSG00000126581	8678	BECN1	DB00783	0	0	1	0	1	Low
ENSG00000089685	332	BIRC5	DB00206	0	0	1	0	1	Low
ENSG00000136573	640	BLK	DB12010	0	0	1	0	1	Low
ENSG00000106605	644	BLVRA	DB00157	0	0	1	0	1	Low
ENSG00000126247	826	CAPNS1	DB02570	0	0	1	0	1	Low
ENSG00000094916	23468	CBX5	DB09130	0	0	1	0	1	Low
ENSG00000176749	8851	CDK5R1	DB02052	0	0	1	0	1	Low
ENSG00000183765	11200	CHEK2	DB05149	0	0	1	0	1	Low
ENSG00000166165	1152	CKB	DB00148	0	0	1	0	1	Low
ENSG00000125656	8192	CLPP	DB04464	0	0	1	0	1	Low
ENSG00000157540	1859	DYRK1A	DB07608	0	0	1	0	1	Low
ENSG00000160752	2224	FDPS	DB00282	0	0	1	0	1	Low
ENSG00000111640	2597	GAPDH	DB00157	0	0	1	0	1	Low
ENSG00000163655	8833	GMPS	DB00142	0	0	1	0	1	Low
ENSG00000113161	3156	HMGCR	DB00157	0	0	1	0	1	Low
ENSG00000163453	3490	IGFBP7	DB00071	0	0	1	0	1	Low
ENSG00000123104	3709	ITPR2	DB00201	0	0	1	0	1	Low
ENSG00000131023	9113	LATS1	DB12010	0	0	1	0	1	Low
ENSG00000014641	4190	MDH1	DB00157	0	0	1	0	1	Low
ENSG00000136997	4609	MYC	DB00945	0	0	1	0	1	Low
ENSG00000119638	91754	NEK9	DB12010	0	0	1	0	1	Low
ENSG00000186575	4771	NF2	NA	0	1	0	0	1	Low
ENSG00000116288	11315	PARK7	DB09130	0	0	1	0	1	Low
ENSG00000140992	101060747	PDPK1	DB00482	0	0	1	0	1	Low
ENSG00000092621	26227	PHGDH	DB00157	0	0	1	0	1	Low
ENSG00000142676	6135	RPL11	DB02494	0	0	1	0	1	Low
ENSG00000167325	6240	RRM1	DB00242	0	0	1	0	1	Low
ENSG00000197956	6277	S100A6	DB11093	0	0	1	0	1	Low
ENSG00000105397	7297	TYK2	DB04716	0	0	1	0	1	Low
ENSG00000166913	7529	YWHAB	DB09130	0	0	1	0	1	Low
ENSG00000164924	7534	YWHAZ	DB12695	0	0	1	0	1	Low
ENSG00000171517	23566	LPAR3	NA	0	0	0	0.5	0.5	Low
ENSG00000114026	4968	OGG1	NA	0	0	0	0.5	0.5	Low
ENSG00000105287	25865	PRKD2	NA	0	0	0	0.5	0.5	Low
ENSG00000116017	1820	ARID3A	NA	0	0	0	0	0	Low
ENSG00000054267	51742	ARID4B	NA	0	0	0	0	0	Low
ENSG00000145782	9140	ATG12	NA	0	0	0	0	0	Low
ENSG00000085978	55054	ATG16L1	NA	0	0	0	0	0	Low
ENSG00000185344	23545	ATP6V0A2	NA	0	0	0	0	0	Low
ENSG00000138085	51374	ATRAID	NA	0	0	0	0	0	Low
ENSG00000130638	25814	ATXN10	NA	0	0	0	0	0	Low
ENSG00000127152	64919	BCL11B	NA	0	0	0	0	0	Low
ENSG00000166164	29117	BRD7	NA	0	0	0	0	0	Low
ENSG00000178562	940	CD28	NA	0	0	0	0	0	Low
ENSG00000085117	3732	CD82	NA	0	0	0	0	0	Low
ENSG00000113300	57472	CNOT6	NA	0	0	0	0	0	Low
ENSG00000138767	246175	CNOT6L	NA	0	0	0	0	0	Low
ENSG00000257923	1523	CUX1	NA	0	0	0	0	0	Low
ENSG00000122877	1959	EGR2	NA	0	0	0	0	0	Low
ENSG00000204371	10919	EHMT2	NA	0	0	0	0	0	Low
ENSG00000167136	2021	ENDOG	NA	0	0	0	0	0	Low
ENSG00000134954	2113	ETS1	NA	0	0	0	0	0	Low
ENSG00000151876	26272	FBXO4	NA	0	0	0	0	0	Low
ENSG00000114861	27086	FOXP1	NA	0	0	0	0	0	Low
ENSG00000130222	10912	GADD45G	NA	0	0	0	0	0	Low
ENSG00000125388	2868	GRK4	NA	0	0	0	0	0	Low
ENSG00000092036	100616424	HAUS4	NA	0	0	0	0	0	Low
ENSG00000119969	3070	HELLS	NA	0	0	0	0	0	Low
ENSG00000171476	84525	HOPX	NA	0	0	0	0	0	Low
ENSG00000153936	9653	HS2ST1	NA	0	0	0	0	0	Low
ENSG00000204389	3304	HSPA1A	NA	0	0	0	0	0	Low
ENSG00000132305	10989	IMMT	NA	0	0	0	0	0	Low
ENSG00000125347	3659	IRF1	NA	0	0	0	0	0	Low
ENSG00000185507	3665	IRF7	NA	0	0	0	0	0	Low
ENSG00000198399	50618	ITSN2	NA	0	0	0	0	0	Low
ENSG00000150457	26524	LATS2	NA	0	0	0	0	0	Low
ENSG00000205659	91750	LIN52	NA	0	0	0	0	0	Low
ENSG00000002822	8379	MAD1L1	NA	0	0	0	0	0	Low
ENSG00000111196	55110	MAGOHB	NA	0	0	0	0	0	Low
ENSG00000137337	9656	MDC1	NA	0	0	0	0	0	Low
ENSG00000068305	4205	MEF2A	NA	0	0	0	0	0	Low
ENSG00000159256	23515	MORC3	NA	0	0	0	0	0	Low
ENSG00000147649	92140	MTDH	NA	0	0	0	0	0	Low
ENSG00000013364	9961	MVP	NA	0	0	0	0	0	Low
ENSG00000102898	128322	NUTF2	NA	0	0	0	0	0	Low
ENSG00000198836	4976	OPA1	NA	0	0	0	0	0	Low
ENSG00000125618	7849	PAX8	NA	0	0	0	0	0	Low
ENSG00000163939	55193	PBRM1	NA	0	0	0	0	0	Low
ENSG00000254093	54984	PINX1	NA	0	0	0	0	0	Low
ENSG00000163344	10654	PMVK	NA	0	0	0	0	0	Low
ENSG00000204531	5460	POU5F1	NA	0	0	0	0	0	Low
ENSG00000146676	5814	PURB	NA	0	0	0	0	0	Low
ENSG00000164754	5885	RAD21	NA	0	0	0	0	0	Low
ENSG00000108384	5889	RAD51C	NA	0	0	0	0	0	Low
ENSG00000162521	5928	RBBP4	NA	0	0	0	0	0	Low
ENSG00000131051	9584	RBM39	NA	0	0	0	0	0	Low
ENSG00000133818	22800	RRAS2	NA	0	0	0	0	0	Low
ENSG00000115310	57142	RTN4	NA	0	0	0	0	0	Low
ENSG00000077463	51548	SIRT6	NA	0	0	0	0	0	Low
ENSG00000145604	6502	SKP2	NA	0	0	0	0	0	Low
ENSG00000080503	6595	SMARCA2	NA	0	0	0	0	0	Low
ENSG00000066117	6602	SMARCD1	NA	0	0	0	0	0	Low
ENSG00000154556	8470	SORBS2	NA	0	0	0	0	0	Low
ENSG00000124766	6659	SOX4	NA	0	0	0	0	0	Low
ENSG00000008294	9043	SPAG9	NA	0	0	0	0	0	Low
ENSG00000121067	8405	SPOP	NA	0	0	0	0	0	Low
ENSG00000101109	6789	STK4	NA	0	0	0	0	0	Low
ENSG00000184900	6612	SUMO3	NA	0	0	0	0	0	Low
ENSG00000013810	10460	TACC3	NA	0	0	0	0	0	Low
ENSG00000175348	56674	TMEM9B	NA	0	0	0	0	0	Low
ENSG00000163781	11073	TOPBP1	NA	0	0	0	0	0	Low
ENSG00000115129	9540	TP53I3	NA	0	0	0	0	0	Low
ENSG00000164938	94241	TP53INP1	NA	0	0	0	0	0	Low
ENSG00000102804	8848	TSC22D1	NA	0	0	0	0	0	Low
ENSG00000103275	7329	UBE2I	NA	0	0	0	0	0	Low
ENSG00000244687	7336	UBE2V1	NA	0	0	0	0	0	Low
ENSG00000114062	7337	UBE3A	NA	0	0	0	0	0	Low
ENSG00000154767	7508	XPC	NA	0	0	0	0	0	Low
ENSG00000065978	4904	YBX1	NA	0	0	0	0	0	Low
ENSG00000127337	8089	YEATS4	NA	0	0	0	0	0	Low
ENSG00000155329	54819	ZCCHC10	NA	0	0	0	0	0	Low
ENSG00000148516	100996668	ZEB1	NA	0	0	0	0	0	Low
